# Supplementary material for: Enhancing breast cancer diagnosis using deep learning and gradient multi-verse optimizer: a robust biomedical data analysis approach
Source: PeerJ Comput Sci. 2024 Dec 23;10:e2578. doi: 10.7717/peerj-cs.2578 (PMC11784758; doi:10.7717/peerj-cs.2578)
Supplement: Supplemental Information 1 [file peerj-cs-10-2578-s001.m]

function BCDusingDNN(nsize,tdata,threshold)
dnnobj=dnn(nsize);
dnnobj.initializeweights();
mat=dnnobj.weights;
popsize=100;
solperpop=20;
nogen=100;
vbar_t=1;
universes=convertmat2vect(mat,popsize);
iter=1;maxiter=1000;bestfit=inf;
while bestfit > threshold && iter< maxiter
   [output,universes,fitval]=dnnobj.train('GMVO',tdata,popsize,solperpop,nogen,universes);
   [universes]=sort_universes(universes,fitval);
   vbar_t=updatavbat_t(vbar_t);
   dnnobj.updateweights(universes);
   bestfit=getbestfitval(fitval);
end
